# Supplementary material for: Dopaminergic regulation of vestibulo-cerebellar circuits through unipolar brush cells
Source: eLife. 2022 Apr 27;11:e76912. doi: 10.7554/eLife.76912 (PMC9106328; doi:10.7554/eLife.76912)
Supplement: Figure 5—figure supplement 1—source data 1. [file elife-76912-fig5-figsupp1-data1.xlsx]

## Sheet: Fig 5_S1B
GRABDA delta F/F peak
	Quinpirole
	1.2527
	0.5168
	0.5404
	0.6497
	0.977
	1.2034
	1.0216
	0.9637
	0.118
	0.1332
